# Supplementary material for: Mental health problems and associated factors in secondary school students from Foshan, Guangdong, China
Source: Front Psychol. 2025 Sep 19;16:1626236. doi: 10.3389/fpsyg.2025.1626236 (PMC12490998; doi:10.3389/fpsyg.2025.1626236)
Supplement: Supplementary file 1 [file Table_1.XLSX]

## Sheet: Supplementary Table S1
Supplementary Table S1. The multicollinearity between variables in the univariable linear regression of MMHI-60 scores
Variable	Variance inflation factor
Age	10.8964
Gender	1.01914
Grade	10.7945
Registration location	1.35883
Only child	1.05046
Boarding	1.10608
Grade ranking	1.03091
Economic status	1.0796
Father's educational attainment	1.87545
Mother's educational attainment	1.9668
Away from hometown	1.30416
Self-harm behavior	1.01428

## Sheet: Supplementary Table S2
Supplementary Table S2. Association between sociodemographic factors and MMHI-60 scores in the multivariable linear regression.
Variable	Description	β-coefficient	95% CI	95% CI	P value
			Lower limit	Upper limit
MMHI-60
Age	Continuous variable	0.066295	0.0594978	0.0730914	<2.00E-16
Gender	Male vs female	-0.131067	-0.153816	-0.108319	<2.00E-16
Registration location	Non-local vs local	0.001286	-0.0256967	0.0282696	0.9255
Only child	Yes vs no	-0.019129	-0.0486335	0.0103755	0.2038
Boarding	Yes vs no	-0.010244	-0.0383825	0.0178942	0.4755
Grade ranking	Ordinal variable from top to bottom ranking	0.053621	0.0371224	0.0701196	1.98e-10
Economic status	Ordinal variable from rich to poor	0.121032	0.0981426	0.143921	<2.00E-16
Father’s educational attainment	Ordinal variable from primary school to PhD	0.013781	0.00100008	0.0265617	0.0346
Mother's educational attainment	Ordinal variable from primary school to PhD	-0.007556	-0.0205044	0.00539308	0.2527
Away from hometown	Yes vs no	-0.003185	-0.0295108	0.0231418	0.8126
Self-harm behavior	Yes vs no	0.713464	0.678161	0.748767	<2.00E-16

## Sheet: Supplementary Table S3
Supplementary Table S3. Association between sociodemographic factors and SRBES, SRAS-C, CIAS-R, PSQI, ASAT and SES.
Variable	Description	β-coefficient	95% CI Lower limit	95% CI Upper limit	P value
SRBES
Age	Continuous variable	3.3486	3.16802	3.52917	6.51862e-268
Gender	Male vs female	-2.51964	-3.21526	-1.82402	1.35089e-12
Grade	Continuous variable	3.71394	3.52678	3.90111	2.5617e-303
Registration location	Non-local vs local	-2.31636	-3.03105	-1.60166	2.22297e-10
Only child	Yes vs no	-1.33037	-2.2213	-0.439443	0.00343052
Boarding	Yes vs no	4.13054	3.30671	4.95437	1.14036e-22
Grade ranking	Ordinal variable from top to bottom ranking	3.96559	3.47014	4.46104	1.14768e-54
Economic status	Ordinal variable from rich to poor	3.99348	3.31696	4.67001	1.00982e-30
Father's educational attainment	Ordinal variable from primary school to PhD	-1.52788	-1.81496	-1.24079	2.55605e-25
Mother's educational attainment	Ordinal variable from primary school to PhD	-1.63969	-1.92341	-1.35596	1.58736e-29
Away from hometown	Yes vs no	1.31883	0.605685	2.03198	0.000290607
Self-harm behavior	Yes vs no	10.8466	9.78751	11.9057	1.67119e-87
SRAS-C
Age	Continuous variable	-0.0108705	-0.03196	0.0102191	0.312211
Gender	Male vs female	-0.148771	-0.224131	-0.0734107	0.00011152
Grade	Continuous variable	-0.0149753	-0.0372703	0.00731975	0.1879
Registration location	Non-local vs local	0.0795967	0.0029919	0.156201	0.0417064
Only child	Yes vs no	0.0425982	-0.059221	0.144417	0.412042
Boarding	Yes vs no	0.15807	0.0584161	0.257723	0.00189187
Grade ranking	Ordinal variable from top to bottom ranking	-0.0350182	-0.0880434	0.018007	0.19542
Economic status	Ordinal variable from rich to poor	0.061545	-0.00678771	0.129878	0.0774918
Father's educational attainment	Ordinal variable from primary school to PhD	0.0567206	0.0234523	0.089989	0.000841743
Mother's educational attainment	Ordinal variable from primary school to PhD	0.053831	0.0216435	0.0860186	0.00105603
Away from hometown	Yes vs no	-0.0100619	-0.0869924	0.0668685	0.797592
Self-harm behavior	Yes vs no	0.360078	0.269114	0.451043	1.29263e-14
CIAS-R
Age	Continuous variable	2.28835	2.15498	2.42171	4.30525e-232
Gender	Male vs female	-1.04688	-1.55629	-0.537461	5.66656e-05
Grade	Continuous variable	2.52112	2.38258	2.65965	8.10719e-259
Registration location	Non-local vs local	-1.8601	-2.3821	-1.3381	3.07168e-12
Only child	Yes vs no	-1.11428	-1.76522	-0.463329	0.000795817
Boarding	Yes vs no	3.29551	2.69419	3.89684	9.71308e-27
Grade ranking	Ordinal variable from top to bottom ranking	1.77127	1.40575	2.13679	2.73987e-21
Economic status	Ordinal variable from rich to poor	2.75129	2.25645	3.24613	1.81474e-27
Father's educational attainment	Ordinal variable from primary school to PhD	-1.29453	-1.50383	-1.08523	1.5413e-33
Mother's educational attainment	Ordinal variable from primary school to PhD	-1.35262	-1.5595	-1.14574	3.07107e-37
Away from hometown	Yes vs no	1.35197	0.831246	1.8727	3.67263e-07
Self-harm behavior	Yes vs no	6.50196	5.72166	7.28226	5.04111e-59
PSQI
Age	Continuous variable	0.00273799	-0.04012	0.045596	0.900343
Gender	Male vs female	-0.853549	-1.00576	-0.70134	6.56023e-28
Grade	Continuous variable	0.0785691	0.0337528	0.123385	0.000592047
Registration location	Non-local vs local	-0.253009	-0.410372	-0.0956464	0.00162908
Only child	Yes vs no	-0.185052	-0.380909	0.0108055	0.0640465
Boarding	Yes vs no	-0.939773	-1.12074	-0.758804	3.43072e-24
Grade ranking	Ordinal variable from top to bottom ranking	0.153674	0.0431824	0.264165	0.00641743
Economic status	Ordinal variable from rich to poor	0.541481	0.392037	0.690924	1.3288e-12
Father's educational attainment	Ordinal variable from primary school to PhD	-0.355776	-0.418815	-0.292738	3.0239e-28
Mother's educational attainment	Ordinal variable from primary school to PhD	-0.370511	-0.432835	-0.308187	3.92131e-31
Away from hometown	Yes vs no	0.309726	0.153019	0.466432	0.000107743
Self-harm behavior	Yes vs no	2.76913	2.53843	2.99982	1.9818e-118
ASAT
Age	Continuous variable	0.683489	0.567507	0.799471	1.26236e-30
Gender	Male vs female	-2.14981	-2.56584	-1.73378	5.70083e-24
Grade	Continuous variable	0.813632	0.692486	0.934778	3.5354e-39
Registration location	Non-local vs local	0.0393674	-0.390535	0.46927	0.857544
Only child	Yes vs no	-0.650286	-1.18495	-0.115625	0.0171402
Boarding	Yes vs no	-0.971042	-1.46786	-0.474222	0.000128411
Grade ranking	Ordinal variable from top to bottom ranking	2.55248	2.25589	2.84906	8.92691e-63
Economic status	Ordinal variable from rich to poor	2.06731	1.66053	2.4741	3.04527e-23
Father's educational attainment	Ordinal variable from primary school to PhD	-0.538765	-0.711782	-0.365748	1.08175e-09
Mother's educational attainment	Ordinal variable from primary school to PhD	-0.478747	-0.650022	-0.307472	4.39975e-08
Away from hometown	Yes vs no	-0.165942	-0.594173	0.262289	0.447509
Self-harm behavior	Yes vs no	13.315	12.7327	13.8973	0
CD-RISC
Age	Continuous variable	-1.30765	-1.54087	-1.07442	6.70838e-28
Gender	Male vs female	5.21489	4.38141	6.04837	2.83265e-34
Grade	Continuous variable	-1.60832	-1.85182	-1.36482	5.82303e-38
Registration location	Non-local vs local	0.78814	-0.0754859	1.65177	0.0736651
Only child	Yes vs no	2.11513	1.04146	3.1888	0.00011348
Boarding	Yes vs no	3.07372	2.07683	4.07062	1.57011e-09
Grade ranking	Ordinal variable from top to bottom ranking	-7.01627	-7.6029	-6.42965	1.25428e-117
Economic status	Ordinal variable from rich to poor	-4.20501	-5.02223	-3.38778	8.78919e-24
Father's educational attainment	Ordinal variable from primary school to PhD	2.10994	1.76457	2.45531	9.07256e-33
Mother's educational attainment	Ordinal variable from primary school to PhD	2.2044	1.86301	2.54579	2.25722e-36
Away from hometown	Yes vs no	-1.02549	-1.88567	-0.165317	0.0194636
Self-harm behavior	Yes vs no	-10.0882	-11.378	-8.79845	2.55751e-52
SES
Age	Continuous variable	-0.443797	-0.501691	-0.385904	2.37473e-50
Gender	Male vs female	0.785415	0.575934	0.994896	2.1826e-13
Grade	Continuous variable	-0.511888	-0.572328	-0.451449	6.93312e-61
Registration location	Non-local vs local	0.3884	0.172752	0.604047	0.000416962
Only child	Yes vs no	0.384472	0.116104	0.65284	0.00499195
Boarding	Yes vs no	0.168244	-0.081365	0.417854	0.186447
Grade ranking	Ordinal variable from top to bottom ranking	-1.59765	-1.74506	-1.45023	1.73144e-97
Economic status	Ordinal variable from rich to poor	-1.53344	-1.73615	-1.33073	4.24896e-49
Father's educational attainment	Ordinal variable from primary school to PhD	0.493192	0.406807	0.579578	7.3389e-29
Mother's educational attainment	Ordinal variable from primary school to PhD	0.476714	0.391206	0.562222	1.31646e-27
Away from hometown	Yes vs no	-0.225029	-0.439956	-0.010102	0.0401636
Self-harm behavior	Yes vs no	-4.33996	-4.65277	-4.02714	7.34279e-156
